# Supplementary material for: Impact of Life Stressors on Myalgic Encephalomyelitis/Chronic Fatigue Syndrome Symptoms: An Australian Longitudinal Study
Source: Int J Environ Res Public Health. 2021 Oct 11;18(20):10614. doi: 10.3390/ijerph182010614 (PMC8535742; doi:10.3390/ijerph182010614)
Supplement: Supplementary file 1 [file ijerph-18-10614-s001.zip]

Archive with 10 entries (10 files):
- Figure S1.pdf
- Table S1. Frequency of Sociodemographic characteristics.pdf
- Table S2. Frequency of family, financial and work-related parameters.pdf
- Table S3. Frequency of access to healthcare services.pdf
- Table S4. Frequency of access to professional services.pdf
- Table S5. Frequency of access to volunteer services.pdf
- Table S6. Frequency of symptoms.pdf
- Table S7. Comparisons of Parameters using Friedman Test.pdf
- Table S8. Comparisons Wilcoxon Post Hoc Test.pdf
- Table S9. Partial correlation table.pdf
